# Supplementary material for: Insight into Different Stages of Steroid Degradation in Thermophilic Saccharopolyspora hirsuta VKM Ac-666T Strain
Source: Int J Mol Sci. 2022 Dec 18;23(24):16174. doi: 10.3390/ijms232416174 (PMC9782250; doi:10.3390/ijms232416174)
Supplement: Supplementary file 1 [file ijms-23-16174-s001.zip]

Archive with 1 entries (1 files):
- ijms-2035512-supplementary.pdf
